# Supplementary material for: Immediate Implant Placement with Soft Tissue Augmentation Using Acellular Dermal Matrix Versus Connective Tissue Graft: A Systematic Review and Meta-Analysis
Source: Materials (Basel). 2024 Oct 30;17(21):5285. doi: 10.3390/ma17215285 (PMC11547475; doi:10.3390/ma17215285)
Supplement: Supplementary file 1 [file materials-17-05285-s001.zip]

Archive with 1 entries (1 files):
- materials-3134536-supplementary.pdf
